# Supplementary material for: In Vitro Screening of East Asian Plant Extracts for Potential Use in Reducing Ruminal Methane Production
Source: Animals (Basel). 2021 Apr 4;11(4):1020. doi: 10.3390/ani11041020 (PMC8066825; doi:10.3390/ani11041020)
Supplement: Supplementary file 1 [file animals-11-01020-s001.zip]

Archive with 1 entries (1 files):
- animals-1159705-supplementary.xlsx
