# Supplementary material for: In Vitro Screening of East Asian Plant Extracts for Potential Use in Reducing Ruminal Methane Production
Source: Animals (Basel). 2021 Apr 4;11(4):1020. doi: 10.3390/ani11041020 (PMC8066825; doi:10.3390/ani11041020)
Supplement: Supplementary file 1 [file animals-11-01020-s001.zip › animals-1159705-supplementary.xlsx]

## Sheet: Sheet1
Table S1. Relative changes in total gas production and methane concentration in gas, respective to their control, after 24 h incubation in response to the addition of plant extracts (nreplicate = 3). Control is considered as 1.
Scientific names	Common names	Parts used1	Family	Relative change		p value
				Gas	CH4	Gas	CH4
Abelia mosanensis T.H.Chung ex Nakai	Sweet abelia	Stem	Caprifoliaceae	-0.2442	-8.78456	0.675022	0.994244
Abeliophyllumdistichum Nakai	White forsythia	Stem	Oleaceae	0.991326	-3.47405	0.492822	0.350715
Abies koreana E.H.Wilson	Korean fir	Leaf	Pinaceae	2.11516	-1.83106	0.102242	0.312721
Abies koreana E.H.Wilson	Korean fir	Stem	Pinaceae	-12.5984	-3.42694	0.0390912	0.137422
Acanthopanax senticosus (Rupr. & Maxim.) Harms	Siberian ginseng	Leaf, stem	Araliaceae	-4.2735	-4.58016	0.0733405	0.270054
Acerpalmatum Thunb.	Japanese maple	Leaf	Aceraceae	-6.07187	-8.7632	0.045829	0.0825063
Acer pictum subsp.mono(Maxim.) H. Ohashi	Painted maple	Leaf	Aceraceae	-4.33071	7.91509	0.0633676	0.3821
Acer pseudo-sieboldianum var. koreanum Nakai	Korean maple	Leaf, stem	Aceraceae	-7.37179	-10.337	0.0324554	0.142326
Acer takesimense Nakai	Takeshima Korean maple	Leaf, stem	Aceraceae	-10.4701	-9.36452	0.029818	0.00299904
Acer tataricum subsp. ginnala (Maxim.) Wesmael	Tatarian maple	Stem	Aceraceae	-3.58566	-8.72016	0.167361	0.104095
Acer tegmentosum Maxim.	Manchurian striped bark maple	Stem	Aceraceae	-15.5367	-19.6527	0.0156598	0.00198307
Acer triflorum Kom.	Three-flowered maple	Stem	Aceraceae	0.976801	-1.42369	0.906914	0.865532
Acer truncatum Bunge	Shangtung maple	Stem	Aceraceae	-12.0879	-21.5947	0.0996311	0.0780524
Acer tschonoskii var. rubripes Kom.	Butterfly maple	Stem	Aceraceae	3.32005	8.59216	0.531479	0.0756277
Aconitum carmichaeli Debeaux	Carmichael's monkshood	Tuber [E]	Ranunculaceae	-5.14541	4.21354	0.235167	0.720914
Actinodaphne lancifolia (Sieb. & Zucc.) Meisn	Unknown	Leaf	Lauraceae	-2.93772	-1.10647	0.0624267	0.416683
Adonis amurensis Regel & Radde	Amur adonis	Aerial parts	Ranunculaceae	-1.85874	-0.461893	0.135474	0.420721
Allium grayi Regel	Long-stamen chive	Aerial parts	Liliaceae	-6.68648	-6.70709	0.186112	0.102679
Alnus japonica Siebold & Zucc.	Japanese alder	Leaf	Betulaceae	-27.5641	-36.6804	0.00598625	0.00202772
Alnus maximowiczii Callier ex C.K.Schneid.	Montane alder	Leaf	Betulaceae	-15.0943	22.1724	0.0140516	0.051825
Amelanchier asiatica (Sieb. & Zucc.) Endl. ex Walp.	Korean juneberry	Stem	Rosaceae	-18.8707	-38.3853	0.0534768	0.0133518
Amomum villosum Lour.	Bastard cardamon	Fruit [E]	Zingiberaceae	-5.52291	-7.57223	0.169501	0.0977178
Ampelopsis japonica (Thunb.) Makino	Peppervine	Tuber [E]	Vitaceae	-11.1111	-9.36397	0.0108111	0.0909231
Angelica japonica A.Gray	Unknown	Leaf	Umbelliferae	9.28105	26.8355	0.105721	0.0198552
Angelica japonica A.Gray	Unknown	Stem, root	Umbelliferae	13.3333	37.0576	0.000325362	0.00141076
Aralia continentalis Kitag.	Manchurian spikenard	Stem	Araliaceae	-1.67785	6.08748	0.389824	0.594216
Ardisia crenata Sims.	Coral ardisia	Leaf	Myrsinaceae	-7.32601	-6.31564	0.101973	0.191384
Ardisia japonica (Thunb.) Blume	Marlberry	Leaf	Myrsinaceae	-5.89651	-11.0908	0.0477302	0.0169133
Ardisia japonica (Thunb.) Blume	Marlberry	Stem	Myrsinaceae	-7.37179	-9.85688	0.0367374	0.069019
Areca catechu L.	Betelnut palm	Pericarp [E]	Arecaceae	-15.304	14.0396	0.0177866	0.16259
Arisaema takesimense Nakai	Cobra lily	Stem	Araceae	-5.62914	-2.38422	0.187399	0.541161
Asarum sieboldii Miq.	Wild ginger	Aerial parts	Aristolochiaceae	-1.49573	2.06477	0.0483692	0.389994
Atractylodes macrocephala Koidz.	Bai Zhu	Rhizome [E]	Asteraceae	36.8644	-7.28645	0.0626841	0.0570836
Aucuba japonica Thunb.	Spotted laurel	Leaf	Cornaceae	5.29801	15.2218	0.116548	0.09077
Callicarpa japonica var. leucocarpa Siebold	Japanese beautyberry	Fruit	Verbenaceae	-3.87779	-4.15331	0.0692216	0.286343
Calystegia soldanella(L.) R.Br.	Sea bindweed	Aerial parts	Convolvulaceae	0.614251	7.09086	0.630389	0.61859
Camellia japonica L.	Japanese camellia	Stem	Theaceae	-2.57271	5.42198	0.130664	0.279383
Camellia japonica L.	Japanese camellia	Leaf	Theaceae	-12.2642	29.8779	0.0167646	0.00922149
Campanula takesimana Nakai	Korean bellflower	Aerial parts	Campanulaceae	11.7232	13.0619	0.0823188	0.0379903
Capsella bursa-pastoris(L.) Medik.	Shepherd's purse	Aerial parts	Cruciferae	1.44357	16.0599	0.291688	0.0859471
Cardamine amaraeformis Nakai	Brewer's bittercress	Aerial parts	Cruciferae	-13.2546	-17.4482	0.0149923	0.0759314
Cardamine flexuosa Withering	Wavy bittercress	Stem	Cruciferae	-3.56265	2.63166	0.32375	0.813425
Carpinus laxiflora (Siebold & Zucc.) Blume	Hornbeam	Leaf	Betulaceae	-9.0812	-19.0175	0.0268769	0.0231154
Carpinus laxiflora (Siebold & Zucc.) Blume	Hornbeam	Stem, bark	Betulaceae	-10.6838	-16.6474	0.0682567	0.00613864
Carpinus tschonoskii Maxim.	Silky hornbeam	Stem, bark	Betulaceae	-21.0458	-31.0789	0.00218009	0.000241309
Castanopsis cuspidata var. sieboldii (Makino) Nakai	Japanese chinquapin	Stem, heart wood	Fagaceae	1.00671	13.1048	0.521648	0.146313
Celtis choseniana Nakai	Hackberry	Stem	Ulmaceae	1.34228	19.1029	0.713868	0.0763095
Cephalotaxus koreana Nakai	Korean plum yew	Leaf	Taxaceae	4.05405	5.18645	0.0927353	0.655111
Chaenomeles lagenaria (Loisel.) Koidz.	Flowering quince	Stem	Rosaceae	5.98291	0.084101	0.225225	0.312081
Cinnamomum camphora (L.) J.Presl	Camphor laurel	Leaf	Lauraceae	1.78971	15.2961	0.796637	0.0886033
Citrus dachibana (Makino) Tanaka.	Tachibana orange	Stem, bark	Rutaceae	-4.6683	4.91174	0.271115	0.537853
Cleyera japonica Thunb.	Sakaki	Leaf	Theaceae	-12.5706	-18.0426	0.0105209	0.000256338
Cornus controversa Hemsl.	Giant dogwood	Stem	Cornaceae	-1.04575	-2.96571	0.147987	0.786403
Corydalis incisa Pers.	Fumewort	Aerial parts	Fumariaceae	-11.7385	-16.743	0.0339237	0.0193464
Corylus heterophylla var. thunbergii Blume	Siberian filbert	Leaf, stem	Betulaceae	12.4183	36.8056	0.244105	0.0948579
Crataegus pinnatifida Bunge	Mountain hawthorn	Stem	Rosaceae	-4.60624	-6.1052	0.0925426	0.0837786
Daphne genkwa Siebold & Zucc.	Lilac Daphne	Stem, root	Thymelaeaceae	-7.00246	4.85555	0.0240356	0.640192
Dioscorea tokoro Makino	Unknown	Rhizome [E]	Dioscoreaceae	23.225	4.03444	0.907645	0.186578
Dolichos lablab L.	Hyacinth bean	Seed [E]	Fabaceae	9.69456	16.7909	0.00367311	0.0204126
Elaeagnus glabra Thunb.	Goat nipple	Stem	Elaeagnaceae	-15.9329	12.0168	0.0267061	0.103557
Elaeagnus umbellate C.P.Thunb. ex A.Murray	Autumn olive	Leaf, stem	Elaeagnaceae	0.619579	-11.3794	0.269703	0.398414
Equisetum arvense L.	Horsetail	Aerial parts [E]	Equisetaceae	-1.10375	2.69805	0.148743	0.38002
Erigeron annuus (L.) Pers.	Annual fleabane	Aerial parts	Compositae	-6.62393	-18.2562	0.07286	0.00369971
Eriobotrya japonica (Thunb.) Lindl.	Japanese medlar	Leaf	Rosaceae	-0.993377	4.75661	0.617971	0.320426
Euphorbia helioscopia L.	Sun spurge	Aerial parts	Euphorbiaceae	-9.78934	-16.4813	0.0454086	0.123187
Euphorbia sieboldiana C.Morren & Decne.	Unknown	Aerial parts	Euphorbiaceae	6.22797	9.75313	0.00982135	0.159259
Eurya emarginata (Thunb.) Makino	Shore eurya	Leaf	Theaceae	-0.940071	0.185401	0.707881	0.900245
Ficus erecta Thunb.	Japanese fig	Fruit	Moraceae	-2.33415	14.4598	0.375958	0.391078
Ficus nipponica Franch. & Sav.	Japanese fig	Stem	Moraceae	-2.3199	-3.37849	0.310344	0.463384
Forsythia nakaii (Uyeki) T.B.Lee	Unknown	Stem	Oleaceae	8.46954	1.11034	0.332271	0.929849
Ginkgo biloba L.	Common gingko	Stem	Ginkgoaceae	-4.81348	-18.7966	0.166414	0.0487861
Hedera rhombea (Miq.) Siebold ex Bean	Japanese ivy	Leaf	Araliaceae	3.45286	2.44848	0.734814	0.718522
Hedera rhombea (Miq.) Siebold ex Bean	Japanese ivy	Fruit	Araliaceae	-3.05445	-13.2891	0.163752	0.0745967
Hedera rhombea (Miq.) Siebold ex Bean	Japanese ivy	Aerial parts	Araliaceae	10.6242	14.2914	0.089239	0.0768868
Hedera rhombea (Miq.) Siebold ex Bean	Japanese ivy	Stem	Araliaceae	-9.18803	-14.1335	0.046891	0.100425
Hepatica insularis Nakai	Unknown	Aerial parts	Ranunculaceae	6.19579	10.3403	0.236578	0.26332
Heracleum moellendorffii f. Subbipinnatum (Franch.) Kitag.	Cow parsnip	Leaf	Umbelliferae	-10.1496	-7.45423	0.0176726	0.124236
Hydrangea serrata f. acuminate (Siebold & Zucc.) E.H.Wilson	Mountain hydrangea	Stem	Saxifragaceae	-4.16048	-2.57606	0.166312	0.0950933
Hydrangea serrata f. acuminate (Siebold & Zucc.) E.H.Wilson	Mountain hydrangea	Leaf, stem	Saxifragaceae	3.84139	-9.22647	0.585487	0.044555
Ilex cornuta Lindl. & Paxton	Chinese holly	Leaf	Aquifoliaceae	-1.76263	-0.125857	0.199359	0.878054
Ilex crenata var. microphylla Maxim.	Japanese holly	Stem	Aquifoliaceae	5.49777	-8.96288	0.32346	0.176769
Illicium religiosum Siebold & Zucc.	Japanese star anise	Stem	Illiciaceae	-5.51876	1.10964	0.012174	0.484435
Juniperus rigida Pav. ex Carrière	Needle juniper	Leaf	Cupressaceae	-14.0025	-14.453	0.019518	0.0203653
Juniperus rigida Pav. ex Carrière	Needle juniper	Stem	Cupressaceae	-7.69517	-6.95291	0.0300306	0.170207
Kirengeshoma koreana Nakai	Yellow waxbells	Stem	Saxifragaceae	-1.31234	7.07064	1	0.468263
Kirengeshoma koreana Nakai	Yellow waxbells	Root	Saxifragaceae	-10.105	-7.23846	0.0344458	0.21671
Koelreuteria paniculata Laxm.	Golden raintree	Stem	Sapindaceae	1.0989	1.47642	0.622036	0.714358
Lathyrus japonicas Willd.	Beach pea	Aerial parts	Fabaceae	-2.2113	20.7535	0.355497	0.25342
Ligularia fischeri (Ledeb.) Turcz.	Fischers ragwort	Aerial parts	Asteraceae	-7.21785	1.48059	0.382285	0.764581
Lindera erythrocarpa Makino	Asian spicebush	Stem	Lauraceae	-1.9536	1.20649	0.156726	0.781294
Lindera obtusiloba Blume	Japanese spicebush	Leaf, stem	Lauraceae	-1.48699	-9.56157	0.209567	0.33879
Litsea japonica Mirb.	Unknown	Leaf	Lauraceae	-1.78971	12.4359	0.379258	0.104144
Lonicera japonica Thunb.	Chinese honeysuckle	Leaf	Caprifoliaceae	-2.52708	-8.11344	0.400519	0.215099
Lonicera japonica Thunb.	Chinese honeysuckle	Stem	Caprifoliaceae	-0.601685	-3.40529	0.481822	0.538481
Lonicera vesicaria Kom.	Korean honeysuckle	Leaf, stem	Caprifoliaceae	-5.11811	-0.84888	0.295167	0.851328
Lotus corniculatus var. japonicus Regel	Bird’s foot trefoil	Aerial parts	Fabaceae	4.58488	1.29237	0.441936	0.986033
Luzula capitate (Miq. ex Franch. & Sav.) Kom.	Sweep’s woodbrush	Aerial parts	Juncaceae	1.70604	-3.09545	0.414855	0.0087573
Lycoris squamigera Maxim.	Magic-lily	Leaf	Amaryllidaceae	-9.18079	-15.3714	0.0468672	0.0316505
Lycoris squamigera Maxim.	Magic-lily	Stem	Amaryllidaceae	5.22599	0.722816	0.458884	0.580339
Machilus japonica Siebold & Zucc.	Unknown	Twig	Lauraceae	-6.51214	-4.79292	0.013786	0.137954
Meehania urticifolia (Miq.) Makino	Japanese dead nettle	Aerial parts	Lamiaceae	2.97398	1.91938	0.762085	0.892767
Megaleranthis saniculifolia Ohwi	Unknown	Aerial parts	Ranunculaceae	-5.08055	-1.61772	0.0314864	0.322836
Melia azedarach var. japonica (G.Don) Mak.	Bead tree	Aerial parts	Meliaceae	-12.3916	-14.4883	0.0412213	0.023942
Morus bombycis Koidz.	Korean mulberry	Leaf	Moraceae	7.55886	2.06199	0.057191	0.828429
Orostachys iwarenge(Makino) Hara	Chinese Dunce cap	Aerial parts	Crassulaceae	-10.3632	-7.85904	0.0369655	0.0144523
Osmanthus insularis Koidz.	Holly olive	Leaf	Oleaceae	-9.53878	12.5195	0.0118847	0.289797
Pharbitis nil (L.) Choisy	Japanese morning glory	Seed [E]	Convolvulaceae	-35.0282	-63.2535	0.00143098	0.000169763
Pinus parviflora Siebold & Zucc.	Japanese white pine	Leaf	Pinaceae	6.35593	10.4311	0.231769	0.0384549
Pinus thunbergii Parl.	Japanese black pine	Leaf	Pinaceae	1.7199	9.06561	0.425573	0.435171
Pittosporum tobira (Murray) Aiton fil.	Japanese mock orange	Stem	Pittosporaceae	0.1221	-7.63638	0.62114	0.81126
Potentilla fruticosa L.	Shrubby cinquefoil	Stem	Rosaceae	0	0.956629	1	0.855586
Pourthiaea villosa (Thunb.) Decne.	Oriental Photinia	Stem	Rosaceae	0.398406	0.716433	0.317677	0.94733
Prunus sargentii Rehder	Sargent's cherry	Stem	Rosaceae	-9.46328	-11.8467	0.0569625	0.0301859
Pyrus calleryana var. fauriei (C.K.Schneid.) Rehder	Fauriei callery pear	Stem	Rosaceae	-11.2418	-17.8704	0.0318471	0.0221625
Quercus acuta Siebold ex Blume	Japanese evergreen oak	Stem	Fagaceae	-17.6101	10.3217	0.0390506	0.154592
Quercus aliena Blume	Oriental white oak	Leaf, stem	Fagaceae	-7.5817	-14.9702	0.0296345	0.00898093
Quercus gilva Blume	Redbark oak	Leaf	Fagaceae	4.58613	17.6541	0.761	0.14098
Quercus gilva Blume	Redbark oak	Stem, heart wood	Fagaceae	10.179	25.2189	0.0168428	0.0198499
Reynoutria sachalinensis (F.Schmidt) Nakai	Sakhalin knotweed	Fruit	Polygonaceae	-14.0177	-22.5927	0.00614294	0.0216999
Rhodotypos scandens (Thunb.) Makino	Black jetbead	Stem	Rosaceae	7.57021	15.5756	0.127193	0.0478209
Rhus trichocarpa Miq.	Bristly-fruit lacquer tree	Stem	Anacardiaceae	3.26797	12.0788	0.184632	0.0616231
Rosa multiflora Murray	Many-flowered Rose	Leaf, stem	Rosaceae	-0.120337	-3.34957	0.374714	0.365633
Salix glandulosa Seemen	Korean king Willow	Stem	Salicaceae	4.64807	4.71915	0.389632	0.43852
Salix hulteni Flod.	Hulten Willow	Stem	Salicaceae	-14.8649	-7.17257	0.0144998	0.574304
Sambucus sieboldiana var. pendula (Nakai) T.B.Lee	Japanese red elder	Stem	Caprifoliaceae	-15.304	27.1521	0.000789906	0.000525772
Saussurea lappa (Decne.) C.B.Clarke, 1876	Indian costus	Root [E]	Asteraceae	0.331126	7.77501	0.827655	0.125028
Sinapis alba L.	White mustard	Seed [E]	Brassicaceae	-2.58519	-3.34737	0.196674	0.00951789
Sorbus alnifolia (Sieb. & Zucc.) C.Koch	Korean mountain ash	Stem	Rosaceae	-10.5651	-0.668139	0.000945116	0.957087
Spiraea salicifolia L.	Bridewort	Stem	Rosaceae	-1.8315	-6.15975	0.652476	0.666163
Spirodela polyrhiza (L.) Schleid.	Common duckmeat	Aerial parts [E]	Araceae	-6.73887	-10.906	0.126841	0.0759433
Staphylea bumalda DC.	Bumalda bladdernut	Stem	Staphyleaceae	10.9283	14.4403	0.0476928	0.0801676
Strychnos nux-vomica L.	Nux-vomica	Seed [E]	Loganiaceae	-14.3082	18.1432	0.13786	0.0253742
Styrax obassia Siebold & Zucc.	Fragrant snowbell	Stem	Styracaceae	5.41516	8.00295	0.289188	0.103943
Taxus cuspidate Siebold & Zucc.	Japanese yew	Stem	Taxaceae	-10.9507	-19.4222	0.0792903	0.0216881
Thea sinensis L.	Chinese tea	Leaf	Theaceae	1.20337	2.29009	0.547089	0.226828
Torreya nucifera Siebold & Zucc.	Japanese nutmeg tree	Stem	Taxaceae	0.423729	1.85498	0.534727	0.335698
Trachelospermum asiaticum var. intermedium Nakai	Chinese jasmine	Leaf	Apocynaceae	0.976801	1.76081	0.744188	0.676133
Trachelospermum jasminoides (Lindl.) Lem.	Star jasmine	Stem, leaf [E]	Apocynaceae	-0.894855	10.149	0.502682	0.254073
Tribulus terrestris L.	Puncture vine	Leaf [E]	Zygophyllaceae	-5.37241	-12.8276	0.207801	0.515362
Tribulus terrestris L.	Puncture vine	Seed [E]	Zygophyllaceae	26.3736	-22.5962	0.963412	0.0576313
Triticum aestivum L.	Common wheat	Seed [E]	Poaceae	34.7942	0.177819	0.777942	0.96789
Tsuga sieboldii Carrière	Japanese hemlock	Leaf	Pinaceae	-7.17439	-6.33769	0.00446693	0.0765782
Vaccinium bracteatum Thunb.	Sea bilberry	Leaf	Ericaceae	-10.9015	26.9899	0.000547752	0.00212337
Viburnum awabuki Hort.Berol. ex C.Koch	Sweet viburnum	Leaf	Caprifoliaceae	-4.41501	-3.55818	0.247556	0.537996
Viburnum carlesii Hemsl. ex Forb. & Hemsl.	Korean spice viburnum	Stem	Caprifoliaceae	1.9536	2.46128	0.322666	0.498986
Viburnum sargentii Koehne	Sargent viburnum	Stem	Caprifoliaceae	0.2442	-4.91443	0.300146	0.298503
Vicia angustifolia var. segetalis (Thuill.) W.D.J.Koch	Black-pod vetch	Aerial parts	Leguminosae	-9.21248	-7.48315	0.0534075	0.0438857
Viola japonica Langsd. ex DC.	Japanese violet	Aerial parts	Violaceae	4.38247	1.76897	0.662355	0.872056
Viola tokubuchiana var. takedana (Makino) Maek.	Unknown	Aerial parts	Violaceae	4.7619	-6.12335	0.106725	0.581721
Vitex negundo var. incisa (Lam.) C.B.Clarke	Chinese chaste tree	Stem	Verbenaceae	-0.594354	-35.5107	0.789181	0.0912422
Vitis coignetiae Pulliat ex Planch.	Crimson gloryvine	Stem	Vitaceae	-20.1258	13.5008	0.00273619	0.029831
Youngia denticulata (Houtt.) Kitam.	Unknown	Aerial parts	Asteraceae	-8.81316	-8.25147	0.00998186	0.0460954
1Unless indicated otherwise, methanol (95%) was used for extraction. [E], ethanol (95%)
